# Supplementary material for: Kinetic and thermodynamic studies of eicosapentaenoic acid extraction from Nannochloropsis oceanica using tetramethyl ammonium chloride and microwave irradiation
Source: PLoS One. 2022 May 5;17(5):e0267626. doi: 10.1371/journal.pone.0267626 (PMC9070882; doi:10.1371/journal.pone.0267626)
Supplement: S1 Data — (XLSX) [file pone.0267626.s001.xlsx]

## Sheet: Figure 3a
Figure 3a
	60 °C					70°C					80°C					90°C
time	EXP 1	EXP 2	EXP 3	Average	Standard deviation	EXP 1	EXP 2	EXP 3	Average	Standard deviation	EXP 1	EXP 2	EXP 3	Average	Standard deviation	EXP 1	EXP 2	EXP 3	Average	Standard deviation
1	4.57	5.57	5.8	5.31333	0.653937	6.99	6.95	6.01	6.65	0.554617	7.93	6.45	7.33	7.23667	0.744401	9.16	9.91	9.74	9.60333	0.393234
5	7.48	7.84	8.16	7.82667	0.340196	11.09	10.26	11.32	10.89	0.557584	16.68	15.65	16.67	16.3333	0.591805	20.73	20.64	19.97	20.4467	0.415251
10	8.2	10.01	9.13	9.11333	0.905115	10.99	10.77	11.33	11.03	0.282135	21.25	20.44	19.31	20.3333	0.974389	26.08	26.71	26.69	26.4933	0.358097
15	10.69	9.27	9.55	9.83667	0.752152	14.63	12.85	13.42	13.6333	0.908974	22.6	22.97	23.57	23.0467	0.489524	27.87	27.17	27.07	27.37	0.43589
20	9.89	10.15	11.01	10.35	0.586174	14.48	14.18	15.37	14.6767	0.618897	22.8	24.71	23.67	23.7267	0.95626	37.68	37.2	36.32	37.0667	0.689734
25	10.19	11.25	10.59	10.6767	0.535288	15.18	14.32	14.74	14.7467	0.430039	25.2	24.69	24.98	24.9567	0.255799	37.01	38.94	37.82	37.9233	0.969141
	time	60 °C	70 °C	80 °C	90 °C
	1	5.31	6.65	7.24	9.6
	5	7.83	10.89	15.67	20.45
	10	9.11	11.03	20.33	26.49
	15	9.84	13.63	23.05	27.37
	20	10.35	14.68	23.73	37.07
	25	10.68	14.75	24.96	37.92

## Sheet: Figure 3 b,c,d & Table 1,2
						First order
						t	lnCt					Table 1
Time	60 °C	70°C	80°C	90°C			60°C	70°C	80°C	90°C		EPA	k1	C0	R2
1	5.31	6.65	7.24	9.6		1	1.66959	1.89462	1.97962	2.26176		60°C	0.0255	6.24574	0.641
5	7.83	10.89	15.67	20.45		5	2.05796	2.38784	2.75175	3.01798		70°C	0.0295	7.94387	0.7881
10	9.11	11.03	20.33	26.49		10	2.20937	2.40062	3.0121	3.27677		80°C	0.0435	10.2359	0.601
15	9.84	13.63	23.05	27.37		15	2.28646	2.61227	3.13767	3.30945		90°C	0.0499	12.825	0.7052
20	10.35	14.68	23.73	37.07		20	2.33699	2.68649	3.16674	3.61281
25	10.68	14.75	24.96	37.92		25	2.36837	2.69124	3.21727	3.63548
						Second order
						t	t/Ct					Table 2
							60°C	70°C	80°C	90°C		EPA	k2	C2	R2	h=k2C2C2	1/T (K)	ln(k2)
						1	0.188324	0.150376	0.138122	0.104167		60	0.0471538	11.2994	0.997	6.02047	0.00300165	-3.05434
						5	0.63857	0.459137	0.319081	0.244499		70	0.050896	16.0514	0.9859	6.41437	0.00291418	-2.97797
						10	1.09769	0.906618	0.491884	0.377501		80	0.0520155	28.169	0.9978	8.05802	0.00283166	-2.95621
						15	1.52439	1.10051	0.650759	0.548045		90	0.0540831	44.0529	0.9486	8.92393	0.00275368	-2.91723
						20	1.93237	1.3624	0.842815	0.53952
						25	2.34082	1.69492	1.0016	0.659283

## Sheet: Figure 4a,b,c,d & Table 3
										Table 3
	Experimental				Calculated					ct = c1*k1*exp( -k1* t) + c2 *k2*exp (-k2 * t)					Ct=c1+c2
Time	60 °C	70 °C	80 °C	90 °C	60 °C	70 °C	80 °C	90 °C		Temp	k1	k2	c1	c2	Ct	1/T	ln Ct (min-1)
1	4.89	5.65	7.24	9.6	3.88528	5.70479	7.23914	8.91719		60 °C	0.332	0.085	6.84	1.89	8.73	0.00300165	2.36837
5	6.01	10.89	15.56	20.45	5.47517	10.3569	15.6658	20.6986		70 °C	0.551	0.092	13.79	1.97	15.76	0.00291418	2.69124
10	6.36	11.03	21.76	28.49	6.6758	11.9434	21.3259	29.1118		80 °C	0.837	0.099	25.43	2.61	28.04	0.00283166	3.21727
15	7.53	13.78	24.14	35.37	7.36196	13.2585	24.6946	35.0791		90 °C	1.345	0.17	35.31	2.65	37.96	0.00275368	3.62221
20	8.84	14.68	26.87	37.07	7.92351	14.5026	26.7002	36.9312
25	9.26	15.53	27.95	37.42	8.32461	15.6804	27.8943	37.7695
										Initial extraction rate
										Time	60 °C	70 °C	80 °C	90 °C		Temperature	Initilal extraction rate
1/T	k1	k2	k1	k2						0	2.43153	7.77953	21.5433	47.9425		60	2.43153
0.00300165	0.332	0.085	-1.10262	-2.4651						1	1.77689	4.54476	9.45056	12.7536		70	7.77953
0.00291418	0.551	0.092	-0.59602	-2.38597						5	0.536811	0.597734	0.48151	0.249565		80	21.5433
0.00283166	0.837	0.099	-0.177931	-2.31264						10	0.150763	0.102971	0.100944	0.0823674		90	47.9425
0.00275368	1.345	0.17	0.296394	-1.77196						15	0.0605008	0.0475517	0.058601	0.0351759
										20	0.0323162	0.0289085	0.0356769	0.0150347
										25	0.0197513	0.0181788	0.0217469	0.000605176

## Sheet: Figure 5&Table 5
Thermodynamic calculation
									Table 5		G=H-TS
T	1/T		C2	R2	h=k2C2C2	K	ln K		Delta H	Delta S	Delta G
333.15	0.00300165		11.2994	0.997	6.02047	1.87684	0.629587		32.4953	0.10257	-1.67587
343.15	0.00291418		16.0514	0.9859	6.41437	2.50241	0.917253		32.4953	0.10257	-2.70156
353.15	0.00283166		28.169	0.9978	8.05802	3.49577	1.25155		32.4953	0.10257	-3.72726
363.15	0.00275368		44.0529	0.9486	8.92393	4.93649	1.59665		32.4953	0.10257	-4.75296
	Figure 5. Plot of ln Ke against 1/T for EPA extraction process to determine the thermodynamic parameters.
